# Supplementary material for: Social Networks of Adolescents and Young Adults with Cancer: A Cross-Sectional Study
Source: Curr Oncol. 2025 Sep 9;32(9):502. doi: 10.3390/curroncol32090502 (PMC12468912; doi:10.3390/curroncol32090502)
Supplement: Supplementary file 1 [file curroncol-32-00502-s001.zip]

Archive with 2 entries (2 files):
- curroncol-3774591-supplementary file S1-survey.pdf
- curroncol-3774591-supplementary file S2-SNI scoring instructions.pdf
